# Supplementary material for: RNAtango: Analysing and comparing RNA 3D structures via torsional angles
Source: PLoS Comput Biol. 2024 Oct 7;20(10):e1012500. doi: 10.1371/journal.pcbi.1012500 (PMC11486365; doi:10.1371/journal.pcbi.1012500)
Supplement: S1 Table — (XLSX) [file pcbi.1012500.s001.xlsx]

## Sheet: List1
Table S1: Actual names of models used to exemplify Model(s) vs Target scenario.
ID	H1	H2	H3	H4	H5	H6	H7
Model	Yagoubali model 1	Dokholyan model 1	Chen model 1	Ding model 1	Lee model 1	Szachniuk model 1	Das model 1
